# Supplementary material for: Long-Term Soft-Food Rearing in Young Mice Alters Brain Function and Mood-Related Behavior
Source: Nutrients. 2023 May 20;15(10):2397. doi: 10.3390/nu15102397 (PMC10222696; doi:10.3390/nu15102397)
Supplement: Supplementary file 1 [file nutrients-15-02397-s001.zip]

Archive with 1 entries (1 files):
- nutrients-2379357-supplementary.pdf
